# Supplementary material for: Iron uptake by Escherichia coli in urinary tract infections and urosepsis
Source: PLoS One. 2025 Jun 26;20(6):e0326251. doi: 10.1371/journal.pone.0326251 (PMC12200846; doi:10.1371/journal.pone.0326251)
Supplement: S3 File — (XLSX) [file pone.0326251.s003.xlsx]

## Sheet: virulence factors for urosepsis
	Urosepsis Group
			siderophore genes, additional iron uptake system and support
Isolate number	Patient number	Source	chuA	fyuA	iroN	irp2	iroB	fepA	entB	iutA	iucA	iha	fecA	hlyA
U1	P1	blood	0	0	1	0	1	1	1	1	1	0	0	0
U2	P2	blood	1	1	1	1	1	1	1	1	1	1	1	1
U3	P3	blood	1	1	1	1	1	1	1	1	1	0	0	0
U4	P4	blood	0	1	1	1	1	1	1	1	1	0	1	0
U5	P5	blood	1	1	0	1	0	1	1	0	0	0	1	0
U6	P6	blood	1	1	0	1	0	1	1	1	1	1	1	0
U7	P7	blood	0	1	1	1	1	1	1	1	1	0	0	0
U8	P8	blood	1	1	1	1	1	1	1	1	0	1	0	1
U9	P9	blood	1	1	0	1	0	1	1	1	1	1	1	0
U10	P10	blood	0	1	0	1	0	1	1	1	1	0	1	0
U11	P11	blood	1	1	1	1	1	1	1	1	1	0	1	0
U12	P12	blood	0	0	0	0	0	1	1	1	1	0	0	0
U13	P13	blood	0	1	0	1	0	1	1	1	1	0	0	0
U14	P14	blood	0	0	0	0	0	1	1	0	0	0	1	0
U15	P15	blood	1	1	1	1	0	1	0	1	1	1	1	0
U16	P16	blood	1	1	1	1	1	1	1	1	1	1	0	1
U17	P17	blood	1	1	0	1	0	1	1	1	1	1	0	0
U18	P18	blood	1	1	0	1	0	1	1	1	1	1	1	0
U19	P19	blood	1	0	1	0	1	1	1	1	1	0	1	0
U20	P20	blood	0	1	1	1	1	0	0	1	0	0	0	0
U21	P21	blood	0	1	1	1	1	1	1	1	1	0	1	0
U22	P22	blood	1	1	0	1	0	1	1	1	1	1	1	0
U23	P23	blood	1	1	0	1	0	1	1	1	1	1	1	0
U24	P24	blood	1	1	1	1	1	1	1	0	0	0	0	0
U25	P25	blood	1	1	1	1	1	1	1	0	0	0	0	1
U26	P26	blood	1	1	1	1	1	1	1	1	1	0	1	0
U27	P27	blood	1	1	1	1	1	1	1	1	1	0	1	0
U28	P27	blood	1	1	1	1	1	1	1	1	1	0	1	0
U29	P29	blood	1	1	1	1	1	1	1	0	0	0	1	0
U30	P30	blood	1	1	0	1	0	1	1	1	1	1	1	0
U31	P31	blood	1	1	0	1	0	1	1	0	0	0	0	0
U32	P32	blood	1	1	0	1	0	1	1	1	1	1	1	1
U33	P33	blood	1	1	1	1	1	1	1	1	1	1	1	1
U34	P34	blood	1	1	1	1	1	1	1	0	0	0	0	0
U35	P35	blood	1	1	0	1	0	1	1	1	1	1	0	0
U36	P36	blood	1	1	1	1	1	1	1	1	1	1	1	1
U37	P37	blood	1	1	1	1	1	1	1	1	1	1	0	1
U38	P38	blood	1	1	1	1	1	1	1	0	0	0	1	0
U39	P39	blood	1	1	0	1	0	1	1	1	1	1	1	0
U40	P40	blood	0	1	0	1	0	0	0	0	0	0	1	0
U41	P41	blood	1	1	1	1	1	1	1	1	1	1	1	1
U42	P42	blood	0	1	1	1	1	1	1	1	1	0	0	0
U43	P43	blood	1	1	1	1	1	1	1	1	1	0	1	0
U44	P44	blood	1	1	1	1	1	1	1	0	0	0	1	1
U45	P45	blood	1	1	0	1	0	1	1	1	1	1	1	0
U46	P46	blood	1	1	1	1	1	1	1	0	0	0	0	0
U47	P47	blood	0	1	0	1	0	1	1	0	0	0	1	0
U48	P48	blood	1	1	0	1	0	1	1	1	1	1	1	0
U49	P49	blood	1	1	1	1	1	1	1	1	1	1	1	1
U50	P50	blood	1	1	1	1	1	1	1	0	0	0	0	0
U51	P51	blood	1	1	0	1	0	1	1	1	1	1	1	0
U52	P52	blood	1	1	1	1	1	1	1	1	1	1	0	1
U53	P53	blood	0	1	1	1	1	1	1	0	0	0	1	0
U54	P54	blood	1	1	0	1	0	1	1	1	1	1	0	1
U55	P55	blood	1	1	0	1	0	1	1	0	0	0	1	0
U56	P56	blood	1	1	0	1	0	1	1	1	1	1	1	0
U57	P57	blood	1	1	0	1	0	1	1	0	0	0	1	0
U58	P58	blood	1	1	1	1	1	1	1	1	1	1	1	0
U59	P59	blood	1	1	0	1	0	1	1	1	1	1	1	0
U60	P60	blood	1	0	1	0	1	1	1	1	1	0	1	0
U61	P61	blood	1	1	0	1	0	1	1	0	0	1	0	1
U62	P62	blood	0	0	0	0	0	1	1	0	0	0	1	0
U63	P63	blood	0	0	1	0	1	1	1	1	1	0	1	0
U64	P64	blood	0	0	0	0	0	1	1	0	0	0	1	0

## Sheet: virulence factors for control 
	Control Group (only UTI)			urine
			siderophore genes, additional iron uptake system and support
Isolate number	No Patients	Source	chuA	fyuA	iroN	irp2	iroB	fepA	entB	iutA	iucA	iha	fecA	hlyA
C1	P1	urine	0	0	1	0	1	1	1	1	1	0	1	0
C2	P2	urine	1	1	1	1	1	1	1	1	1	0	1	0
C3	P3	urine	0	0	0	0	0	1	1	0	0	0	0	0
C4	P4	urine	1	1	1	1	1	1	1	1	1	0	1	0
C5	P5	urine	1	0	0	0	0	1	1	0	0	0	0	0
C6	P6	urine	1	1	1	1	1	1	1	1	1	0	0	0
C7	P7	urine	1	1	0	1	0	1	1	1	1	0	1	0
C8	P8	urine	0	0	1	0	1	1	1	1	1	0	1	0
C9	P9	urine	1	1	1	1	1	1	1	1	1	0	1	0
C10	P10	urine	1	1	1	1	1	1	1	1	1	0	1	0
C11	P11	urine	1	1	1	1	1	1	1	0	0	0	1	0
C12	P12	urine	0	1	0	1	0	1	1	0	0	0	1	0
C13	P13	urine	0	1	0	1	0	1	1	0	0	0	1	0
C14	P14	urine	0	0	1	0	1	1	1	0	0	0	1	0
C15	P15	urine	1	1	1	1	1	1	1	0	0	0	0	0
C16	P16	urine	0	0	1	0	1	1	1	0	0	0	1	0
C17	P17	urine	1	1	0	1	0	1	1	0	0	0	0	0
C18	P18	urine	1	1	1	1	1	1	1	1	1	0	1	0
C19	P19	urine	1	0	0	0	0	1	1	1	1	0	0	0
C20	P20	urine	0	0	0	0	0	1	1	0	0	0	1	0
C21	P21	urine	1	1	1	1	1	1	1	1	1	1	1	0
C22	P22	urine	0	1	1	1	1	1	1	1	1	0	0	0
C23	P23	urine	0	0	0	0	0	1	1	0	0	0	1	0
C24	P24	urine	0	1	1	1	1	1	1	1	1	0	0	0
C25	P25	urine	1	1	1	1	1	1	1	0	0	0	1	1
C26	P26	urine	1	1	1	1	1	1	1	0	0	1	1	1
C27	P27	urine	1	1	1	1	1	1	1	1	1	0	1	0
C28	P28	urine	1	1	1	1	1	1	1	1	1	0	1	0
C29	P29	urine	1	1	1	1	1	1	1	0	0	0	0	0
C30	P30	urine	1	1	1	1	1	1	1	0	0	0	1	1
C31	P31	urine	1	1	1	1	1	0	0	1	1	1	1	1
C32	P32	urine	1	1	1	1	1	1	1	0	0	0	1	0
C33	P33	urine	1	1	0	1	0	1	1	0	0	0	0	1
C34	P34	urine	0	0	0	0	0	1	1	0	0	0	0	0
C35	P35	urine	1	1	1	1	1	1	1	0	0	0	0	0
C36	P36	urine	1	1	1	1	1	0	0	1	1	0	1	0
C37	P37	urine	1	1	0	1	0	1	1	0	0	0	0	0
C38	P38	urine	1	0	0	0	0	1	1	0	0	0	1	0
C39	P39	urine	0	1	0	1	0	1	1	0	0	0	1	0
C40	P40	urine	1	1	1	1	1	0	0	1	1	1	1	1
C41	P41	urine	1	1	1	1	1	1	1	0	0	0	1	1
C42	P42	urine	0	0	0	0	0	1	1	0	0	0	1	0
C43	P43	urine	1	1	0	1	0	1	1	1	1	0	1	0
C44	P44	urine	1	0	1	0	1	1	1	1	1	0	0	0
C45	P45	urine	1	1	0	1	0	1	1	1	1	1	1	0
C46	P46	urine	0	0	1	0	1	1	1	0	0	0	0	0
C47	P47	urine	0	1	1	1	1	1	1	1	1	0	0	0
C48	P48	urine	1	1	0	1	0	1	1	1	1	1	1	0
C49	P49	urine	1	1	0	1	0	1	1	0	0	1	0	0
C50	P50	urine	1	1	1	1	1	1	1	0	0	0	1	0
C51	P51	urine	0	0	0	0	0	1	1	0	0	0	1	0
C52	P52	urine	1	1	1	1	1	1	1	0	0	0	0	0
C53	P53	urine	1	1	1	1	1	1	1	1	1	0	1	0
C54	P54	urine	1	1	1	1	1	1	1	1	1	1	0	0
C55	P55	urine	1	1	1	1	1	1	1	1	1	0	1	0
C56	P56	urine	1	1	1	1	1	1	1	1	0	0	1	0
C57	P57	urine	1	1	0	1	0	1	1	0	0	0	1	0
C58	P58	urine	1	1	1	1	1	1	1	1	1	0	1	0
C59	P59	urine	1	1	1	1	1	1	1	1	1	1	1	0
C60	P60	urine	1	1	1	1	1	1	1	0	0	0	0	0
C61	P61	urine	0	1	1	1	1	1	1	1	0	0	0	0
C62	P62	urine	1	1	0	1	0	1	1	1	1	1	1	0
C63	P63	urine	1	1	1	1	1	1	1	1	1	0	1	0
C64	P64	urine	1	0	1	0	1	1	1	1	1	0	0	0
C65	P65	urine	1	1	1	1	1	1	1	0	0	0	0	0
C66	P66	urine	0	1	0	1	0	1	1	0	0	0	0	0
C67	P67	urine	1	1	1	1	1	1	1	0	0	0	1	0
C68	P68	urine	1	1	0	1	1	1	1	0	0	0	1	0
C69	P69	urine	1	1	1	1	1	1	1	1	1	1	1	0
C70	P70	urine	0	1	0	1	0	1	1	1	1	1	1	0
C71	P71	urine	1	1	1	1	1	1	1	1	1	1	1	0
C72	P72	urine	0	1	0	1	0	1	1	1	1	1	1	0
C73	P73	urine	1	1	0	1	0	1	1	1	1	1	1	0
C74	P74	urine	1	1	0	1	0	1	1	0	0	0	1	0
C75	P75	urine	1	1	0	1	0	1	1	1	1	1	0	0
C76	P76	urine	1	0	0	0	0	1	1	1	1	0	0	0
C77	P77	urine	1	1	1	1	1	1	1	0	0	0	1	0
C78	P78	urine	1	1	1	1	1	1	1	0	0	0	0	0
C79	P79	urine	1	1	1	1	1	1	1	1	1	0	1	0
C80	P80	urine	1	1	1	1	1	1	1	1	1	0	0	0
C81	P81	urine	1	1	1	1	1	1	1	0	0	0	1	0
C82	P82	urine	1	1	0	1	1	1	1	1	0	0	1	0
C83	P83	urine	1	1	1	1	1	1	1	1	1	1	1	1
C84	P84	urine	1	1	1	1	1	1	1	0	0	0	1	0
C85	P85	urine	1	1	1	1	1	1	1	0	0	0	1	0

## Sheet: urosepsis RT-qreal-time+CAS
	urosepsis group	averages of 3 replicates for each gene																		CAS assay ( Sp%)
lp	isolate number	patient number	entC	entC - qPCR M9	entC - qPCR urine	entC - qPCR blood	iroB	iroB - qPCR M9	iroB - qPCR urine	iroB - qPCR blood	iucA	iucA - qPCR M9	iucA - qPCR urine	iucA - qPCR blood	irp-2	irp2 - qPCR M9	irp2 - qPCR urine	irp-2 - qPCR blood	total siderophores	CAS M9	CAS urine	CAS Blood
1	1	P1	1	0.0466144	0.784803	0.674063	1	0.117425	0.00228931	7.40222	1	0.159436	28.0168	1.29485	0	-	-	-	3	88.176	96.409	83.776
2	2	P2	1	0.142104	0.139376	0.533558	1	0.0726067	0.209029	1.50414	1	1.24084	10.9417	0.46034	1	0.0142618	0.0207757	0.0226727	4	88.682	96.175	93.658
3	3	P3	1	1.55025	0.531984	0.500296	1	0.0375227	0.00382757	0.512633	1	1.1748	0.00127692	0.222029	1	0.366435	0.00210071	0.00711635	4	90.709	94.614	84.956
4	4	P4	1	0.340623	0.0677457	0.773172	1	0.170228	0.168744	4.97579	1	2.22335	68.7505	3.07148	1	0.00373567	0.00198916	0.141933	4	90.372	97.19	84.956
5	5	P5	1	0.314458	0.977953	0.740469	0	-	-	-	0	-	-	-	1	0.00615529	0.126718	0.00696851	2	91.554	95.004	86.873
6	6	P6	1	0.328045	0.408756	1.13953	0	-	-	-	1	2.99906	1.18337	1.35511	1	0.00172275	0.00224007	0.124662	3	91.554	95.394	87.021
7	7	P7	1	0.1321	0.778189	1.49849	1	0.0942381	0.0165642	9.27194	1	0.617315	0.00648458	1.92836	1	0.00129436	0.0115778	0.195509	4	89.527	94.223	82.891
8	8	P8	1	4.34778	1.04741	1.2912	1	0.0305498	0.338401	11.8594	0	-	-	-	1	0.00746285	0.156721	0.134449	3	84.291	95.628	86.431
9	9	P9	1	4.36794	1.04223	1.25888	0	-	-	-	1	13.6929	0.0852634	4.26213	1	0.587101	0.00713152	0.138415	3	90.203	93.13	91.15
10	10	P10	1	5.25837	0.695091	0.861248	0	-	-	-	1	20.2094	0.0699712	3.54351	1	0.22373	0.0104371	0.194218	3	93.75	94.379	90.708
11	11	P11	1	0.512985	0.763283	0.681246	1	0.0645025	0.00820076	4.0842	1	3.57653	0.1535	2.91475	1	0.407854	0.0106819	0.144197	4	91.723	95.004	95.28
12	12	P12	1	0.640444	0.0248367	0.694005	0	-	-	-	1	4.60606	0.1966	3.28313	0	-	-	-	2	90.878	96.721	89.233
13	13	P13	1	1.10419	0.930954	1.06322	0	-	-	-	1	2.13276	13.4948	2.93491	1	0.399643	0.0460131	0.0904954	3	90.372	95.16	91.445
14	14	P14	1	0.354891	1.32818	0.88653	0	-	-	-	0	-	-	-	0	-	-	-	1	87.162	95.628	91.15
15	15	P15	1	0.70142	0.614508	0.539621	0	-	-	-	1	24.7658	0.0805242	3.29642	1	0.177841	0.0122734	0.206668	3	87.838	98.595	87.168
16	16	P16	1	0.207966	1.31928	0.68643	1	0.0123847	0.00791152	8.19892	1	2.237	0.0959781	4.24056	1	0.00384873	0.0118237	0.241968	4	89.865	97.58	87.168
17	17	P17	1	0.126341	0.261992	1.09612	0	-	-	-	1	0.131289	20.133	0.537404	1	0.000763669	0.0239195	0.106765	3	92.905	95.238	86.283
18	18	P18	1	0.726948	0.462728	1.08031	0	-	-	-	1	5.88517	0.207342	3.43004	1	0.00120252	0.00168116	0.107876	3	87.669	97.19	87.906
19	19	P19	1	0.105499	0.901665	0.521062	1	0.0150333	0.252113	6.75907	1	7.37939	10.103	3.76255	0	-	-	-	3	88.682	95.785	85.251
20	21	P21	0	-	-	-	1	0.0149133	0.0196925	7.73301	0	-	-	-	1	0.0391978	0.0134026	0.0374238	2	93.243	93.755	81.858
21	38	P46	1	0.371371	0.555979	0.221389	1	0.000271306	0.00587998	6.68779e-05	0	-	-	-	1	0.000175294	0.000585	2.57586e-05	3	94.595	95.16	93.068
22	39	P47	1	0.282545	1.88517	0.131257	0	-	-	-	1	0.0355989	0.152331	0.0614634	1	1.21205e-05	0.000238743	0.000108121	3	92.061	94.926	89.381
23	40	P48	0	-	-	-	0	-	-	-	0	-	-	-	1	0.00269922	0.00033603	5.05125e-05	1	92.736	93.911	88.201
24	41	P49	1	0.910303	1.9014	0.785884	1	0.0103946	0.0203052	0.00581279	1	0.0205908	0.90456	0.0264839	1	0.000225521	0.00511151	0.000414517	4	86.655	95.238	88.791
25	42	P50	1	0.381701	1.33855	0.0982934	1	0.0117749	0.009062	0.000173185	1	0.0414448	0.27865	0.0086865	1	0.00184484	0.000100313	0.000205782	4	93.074	89.852	81.563
26	43	P51	1	1.04825	2.25957	0.0147789	1	0.000270505	0.00633011	7.92722e-05	1	0.456274	0.501745	0.0629936	1	0.00108018	4.74814e-05	2.30187e-05	4	92.061	96.721	89.086
27	44	P52	1	1.77983	2.41333	0.42307	1	0.00688023	0.0124903	0.000315829	0	-	-	-	1	0.00166586	0.00201311	0.000111255	3	93.074	96.331	82.153
28	45	P53	1	0.40585	0.781097	0.293251	0	-	-	-	1	0.0368227	0.586574	0.161941	1	0.000134059	0.000492681	0.000404136	3	86.993	94.379	84.513
29	46	P54	1	0.0275429	0.0646956	0.0115189	1	0.00768117	0.0124085	0.00327549	0	-	-	-	1	0.00156003	0.00218627	0.00140722	3	90.709	97.19	84.366

## Sheet: control RT-qreal-time+CAS
	Control group	averages of 3 replicates for each gene																	Sp% CAS assay		average of 3 replicates
Lp	isolate number	Patient number	entC	entC-qPCR M9	entC-qPCR urine	entC-qPCR blood	iroB	iroB - qPCR M9	iroB - qPCR urine	iroB - qPCR blood	iucA	iucA - qPCR M9	iucA - qPCR urine	iucA - qPCR blood	irp-2	irp2 - qPCR M9	irp2 - qPCR urine	irp-2 - qPCR blood	CAS M9	CAS urine	CAS blood
1	1	P1	1	2.24111	0.752145	0.563606	1	1.88681	0.0199763	0.0875195	1	1.54642	14.0899	0.279422	0	-	-	-	87.8378	94.3013	86.7257
2	2	P2	1	0.653183	0.448171	0.27068	1	0.420102	0.0208455	0.238822	1	0.424026	14.7026	0.645209	1	0.000124242	0.00765383	0.0445377	90.8784	93.5988	89.233
3	3	P3	1	0.72785	0.43068	0.352146	0	-	-	-	0	-	-	-	0	-	-	-	88.5135	92.662	87.7581
4	4	P4	1	0.993437	0.187207	0.473374	1	3.1881	0.0190979	27.9961	1	2.43739	9.47305	9.85344	1	0.0117804	0.0124431	0.624547	86.4865	93.0523	82.4484
5	5	P5	1	0.561666	0.509385	0.530412	0	-	-	-	0	-	-	-	0	-	-	-	84.2905	95.3942	89.6755
6	6	P6	1	1.26939	0.762664	0.65003	1	5.22261	0.528043	0.00863315	1	1.91366	7.34975	0.231735	1	0.0986148	0.0330805	0.0113834	88.8514	93.7549	88.6431
7	7	P7	1	1.38528	0.087192	0.456098	0	-	-	-	1	1.18668	6.02681	16.2873	1	0.0219821	0.0498395	1.43799	86.4865	92.5059	81.5634
8	8	P8	1	0.536267	0.175101	0.503845	1	1.12484	0.168104	0.276242	1	1.38443	5.69762	0.480498	0	-	-	-	85.1351	91.7252	80.3835
9	9	P9	1	0.0433912	0.861322	0.467014	1	0.00736712	0.165329	1.72858	1	0.161975	15.698	0.625961	1	5.64539e-05	0.121466	0.0259687	87.8378	94.2233	86.5782
10	11	P11	1	0.429367	0.45101	0.533793	1	0.834152	0.30418	1.43649	1	2.57156	5.90234	0.567167	1	0.0169642	0.0832756	0.0741696	88.0068	93.2865	88.0531
11	12	P12	1	0.734615	0.769211	1.4948	1	0.0785049	0.134832	14.1496	0	-	-	-	1	0.00728631	0.0568861	0.462048	84.7973	94.6916	85.9882
12	14	P14	1	0.960677	0.382527	0.57038	0	-	-	-	0	-	-	-	1	0.00803452	0.0112438	0.890949	85.6419	92.2717	81.8584
13	15	P15	1	0.836088	1.61184	0.224591	0	-	-	-	0	-	-	-	1	0.0171506	0.0103031	0.0877844	90.3716	92.2717	85.8407
14	16	P16	1	0.506068	0.0525403	1.68823	1	0.219487	0.419144	0.358811	0	-	-	-	0	-	-	-	86.4865	93.8329	86.2832
15	18	P18	1	0.943916	0.305715	1.08686	1	0.119168	0.116565	2.25208	0	-	-	-	1	0.000818715	0.0977765	0.00353964	83.7838	93.8329	86.8732
